# Supplementary material for: Elevated C-Reactive Protein Levels and Enhanced High Frequency Vasomotion in Patients with Ischemic Heart Disease during Brachial Flow-Mediated Dilation
Source: PLoS One. 2014 Oct 9;9(10):e110013. doi: 10.1371/journal.pone.0110013 (PMC4192359; doi:10.1371/journal.pone.0110013)
Supplement: Table S1 — All raw data in this study. (XLSX) [file pone.0110013.s001.xlsx]

## Sheet: Sheet1
Gender (male;1, female;0)	Brachial artery diameter (mm)	Heart Rate (beat/min)	SBP (mmHg)	DBP (mmHg)	Age (years)	Beta blocker (yes; 1, no; 0)	Myocardial infarction (yes; 1, no; 0)	Diabetes mellitus (yes; 1, no; 0)	Smoker (yes; 1, no; 0)	Height (cm)	Weight (kg)	HbA1C (%)	Hb (g/dl)	eGFR (ml/min/1.73m^2)	LDL (mg/dl)	CRP (mg/dl)	BMI (kg/m^2)	FMD (%)	SDNN (ms)	HRV_ULF	HRV_VLF	HRV_LF	HRV_HF	HRV_LF/HF	HRV_TP	HRV_VLF/TP	HRV_LF/TP	HRV_HF/TP	vasomotion_VLF	vasomotion_LF	vasomotion_HF	vasomotion_LF/HF	vasomotion_TP	vasomotionr_ULF/TP	vasomotion_VLF/TP	vasomotion_LF/TP	vasomotion_HF/TP
1	5.14	86	122	68	54	1	0	0	1	172	73.6	5.3	15.8	71.9	95	0.17	24.8783	5.4	23.1628	0.062	358	233	57	4.08772	648.062	0.552416	0.359534	0.0879545	0.00542	0.00045	7e-05	6.42857	0.00652	0.0889571	0.831288	0.0690184	0.0107362
1	4.89	74	138	72	70	0	1	1	1	170.5	72.15	7	13	65.1	66	0.16	24.8192	4.7	21.6486	0.176	100	195	166	1.1747	461.176	0.216837	0.422832	0.359949	0.00666	0.0002	0.00011	1.81818	0.00743	0.0619112	0.896366	0.0269179	0.0148048
1	4.29	64	122	58	69	0	0	0	0	168.5	62.7	5.7	15.2	64.6	124	0.09	22.0835	4.4	13.125	0.06	71.34	97.47	44.01	2.21472	212.88	0.335118	0.457864	0.206736	0.00608	0.0014	0.00048	2.91667	0.00803799	0.00970267	0.756408	0.174173	0.0597164
1	5.55	59	140	64	60	0	0	0	1	165	75	5.5	12	81.2	120	0.34	27.5482	6.5	26.8475	0.63	391	52	115	0.452174	558.63	0.699927	0.0930849	0.205861	0.045	0.0047	0.00177	2.65537	0.05467	0.058533	0.823121	0.0859704	0.0323761
1	3.87	57	119	58	64	1	0	0	1	171	57	5.3	12.8	71.5	71	0.24	19.4932	2.8	33.91	5	1060	290	380	0.763158	1735	0.610951	0.167147	0.21902	0.022	0.00212	0.00118	1.79661	0.02569	0.015181	0.856364	0.0825224	0.0459323
1	4.9	60	140	50	74	1	0	1	0	163	57	6.2	8.9	68.2	121	2.49	21.4536	3.3	22.5287	0.32	165	198	121	1.63636	484.32	0.340684	0.408821	0.249835	0.01944	0.00078	0.00213	0.366197	0.02247	0.00534045	0.865154	0.034713	0.0947931
1	4.93	67	124	70	59	0	0	1	1	162	75	8.4	14.4	33.2	59	0.14	28.578	2.6	26.266	12	497	260	226	1.15044	995	0.499497	0.261307	0.227136	0.00637	0.00098	0.00059	1.66102	0.00877	0.0946408	0.72634	0.111745	0.0672748
0	3.5	56	100	60	71	0	0	1	0	158	61	5.9	12.6	57	78	0.22	24.4352	4	35.8929	0.51	343	86	293	0.293515	722.51	0.474734	0.119029	0.405531	0.0065	0.00075	0.00042	1.78571	0.00794	0.034005	0.81864	0.0944584	0.0528967
1	3.74	47	106	56	76	1	0	0	0	157	44	5.6	9.8	73.4	59	0.13	17.8506	4.3	22.0851	1.29	162	39	238	0.163866	440.29	0.367939	0.088578	0.540553	0.00244	0.00086	0.00023	3.73913	0.0035349	0.00138618	0.69026	0.243288	0.0650655
1	3.74	60	126	60	72	1	1	0	1	175	70	5	13.1	29.5	74	0.13	22.8571	4.5	24.2	0.26	145	90	102	0.882353	337.26	0.429935	0.266856	0.302437	0.00749	0.00033	0.00098	0.336735	0.00913	0.0361446	0.820372	0.0361446	0.107338
0	4.14	71	126	60	82	1	0	1	0	146	55	5.9	8.8	49.6	75	1.09	25.8022	5.1	18.169	7.69	281	23	37	0.621622	348.69	0.805873	0.0659612	0.106111	0.01	0.011	0.001	11	0.0220419	0.00190093	0.453681	0.49905	0.0453681
0	4.47	77	102	60	59	1	0	1	1	156	64	5.5	11.7	75	66	0.48	26.2985	4	18.3896	0.025	72	26	66	0.393939	164.025	0.438957	0.158512	0.402378	0.0155	0.004	0.0012	3.33333	0.02088	0.00862069	0.742337	0.191571	0.0574713
0	4.54	57	144	82	70	0	0	0	1	160	78	5.9	12.6	63.5	98	0.1	30.4688	3.7	14.8407	0.019	43	16	78	0.205128	137.019	0.313825	0.116772	0.569264	0.0052	0.000626	0.000173	3.6185	0.006022	0.00381933	0.8635	0.103952	0.028728
1	4.76	59	108	62	68	1	1	0	0	158.2	60.55	5.9	14.6	56.6	144	0.52	24.1936	2.9	36.093	0.23	1322	340	139	2.44604	1801.23	0.733943	0.18876	0.0771695	0.0164303	0.0036974	0.0013268	2.7867	0.0219374	0.022014	0.748961	0.168543	0.0604813
1	3.55	66	158	60	72	0	0	1	1	167.3	54.9	5.5	12.5	63	89	0.11	19.6146	2.3	17.6364	0.49	129	50	66	0.757576	245.49	0.52548	0.203674	0.26885	0.01761	0.000919444	0.000973756	0.944225	0.019788	0.0143926	0.889933	0.0464647	0.0492094
0	3.66	56	104	52	66	1	0	1	0	151	59	7.6	11	55	119	0.26	25.8761	4.9	44.1429	0.99	841	198	836	0.236842	1875.99	0.448297	0.105544	0.445631	0.028832	0.00979567	0.00410503	2.38626	0.042829	0.00224848	0.673189	0.228716	0.095847
1	4.85	78	140	78	69	0	1	0	1	168	65	5.5	12.5	60.8	85	0.09	23	4.3	19.2089	0.34	166	72	69	1.04348	307.34	0.540118	0.234268	0.224507	0.0075632	0.00530228	0.000474221	11.181	0.013734	0.0287098	0.550692	0.38607	0.034529
1	3.89	65	139	69	70	0	0	0	1	172	64	12.3	12.8	62.5	80	0.4	21.6333	6.2	27.8104	6.8	1144	124	50	2.48	1324.8	0.863527	0.093599	0.0377415	0.008612	0.00882123	0.000663371	13.2976	0.018374	0.0150974	0.468706	0.480093	0.0361038
1	4.25	81	159	86	67	0	0	0	1	166	70	5.1	12.8	43.5	74	0.2	25.4028	3.8	10.6371	1	50	57	35	1.62857	143	0.34965	0.398601	0.244755	0.008492	0.00577461	0.000542389	10.6466	0.0149332	0.00831704	0.568666	0.386696	0.036321
1	3.18	74	110	64	60	0	0	1	1	168	75	6.7	14.7	94.4	104	0.05	26.5731	3.5	11.3514	3.6	90	29	24	1.20833	146.6	0.613915	0.197817	0.163711	0.032	0.00153	0.001	1.53	0.0351	0.0162393	0.911681	0.0435897	0.02849
1	4.28	64	116	60	62	1	0	1	1	175.5	60	8.8	13.6	75.7	174	0.07	19.4804	4.7	35.3438	53	873	239	52	4.59615	1217	0.717338	0.196385	0.042728	0.0096	0.00325	0.00052	6.25	0.013378	0.000595756	0.717598	0.242937	0.0388699
1	4.56	78	128	84	61	1	0	0	0	172.2	86.1	5.3	15	90.9	83	0.08	29.036	3.3	16.5898	0.64	107	145	44	3.29545	296.64	0.360707	0.488808	0.148328	0.029	0.0055	0.00126	4.36508	0.03676	0.0272035	0.788901	0.149619	0.0342764
0	4.68	64	120	58	72	0	0	1	0	152.2	60	6.5	11.2	56.7	74	0.02	25.9013	1.7	20.9062	0.6321	266.21	17.47	66.56	0.26247	350.872	0.75871	0.0497902	0.189699	0.00497	0.00041986	0.0006	0.699767	0.00601668	0.00445761	0.826037	0.0697827	0.0997228
0	3.47	53	102	54	68	0	0	0	0	148	44	5.2	12.6	58.8	153	0.01	20.0877	6.4	46.777	1.23	424	352	552	0.637681	1329.23	0.318982	0.264815	0.415278	0.009	0.0004	0.00026	1.53846	0.009706	0.00473934	0.927261	0.0412116	0.0267876
0	3.06	50	124	60	70	0	0	0	0	154	70	5.4	12.6	74.3	98	0.02	29.5159	5.6	39.8744	0.67	141	1252	466	2.6867	1859.67	0.0758199	0.673238	0.250582	0.0078	0.0057	0.00054	10.5556	0.014079	0.00277008	0.554017	0.404858	0.038355
0	3.84	78	132	78	74	0	0	0	0	151.9	54.1	5.4	12.6	50.4	132	0.06	23.4467	4.7	19.301	2.43	137	17.19	62	0.277258	218.62	0.626658	0.0786296	0.283597	0.00692	0.0039	0.00032	12.1875	0.011169	0.00259201	0.619575	0.349182	0.0286509
0	4.1	52	142	58	66	1	0	1	1	164.5	78.9	6.8	10.7	64.9	98	0.03	29.1572	3.7	14.2734	0.5	104	73	173	3.42197	350.5	0.296719	0.208274	0.493581	0.065	0.00219	0.00055	3.98182	0.06924	0.0216638	0.938764	0.0316291	0.00794339
1	3.25	56	130	60	74	1	0	0	0	167	58	5	11.7	58.3	98	0.05	20.7967	4.7	38.25	0.7756	510.33	567.749	201.79	2.81356	1280.64	0.398495	0.443331	0.157569	0.0032	0.000361	5.2e-05	6.94231	0.0036987	0.0231703	0.865169	0.0976019	0.014059
0	3.27	56	132	84	69	1	1	0	1	161	61	5.7	11.9	57.4	96	0.08	23.533	5.2	20.3571	1.83	311	40	93	0.430108	445.83	0.697575	0.0897203	0.2086	0.00334	6.5e-05	3.8e-05	1.71053	0.003823	0.0993984	0.873659	0.0170024	0.00993984
1	5.77	69	110	64	72	0	0	0	1	180.6	72.25	5.9	12.5	75.6	81	0.07	22.1515	1.2	24.087	24	352	128	18	7.11111	522	0.67433	0.245211	0.0344828	0.029	0.0009	0.0012	0.75	0.03196	0.0269086	0.907384	0.0281602	0.0375469
1	4.32	65	144	96	45	0	1	0	1	169	80	5.8	16.3	85.4	76	0.03	28.0102	6.9	55.3846	17	1219	985	581	1.69535	2802	0.435046	0.351535	0.207352	0.015	0.0045	0.00073	6.16438	0.020249	0.000938318	0.740777	0.222233	0.0360512
1	3.24	56	134	72	73	1	0	0	1	163.3	53.4	5.7	14.5	81.1	144	0.03	20.0248	4	47.6786	1.56	1137	733	83	8.83133	1954.56	0.581717	0.37502	0.0424648	0.0446	0.0015	0.00028	5.35714	0.0463832	6.96372e-05	0.961554	0.0323393	0.00603666
1	3.82	50	138	72	62	0	0	1	1	159.6	69.75	6.2	17.1	73.7	145	0.06	27.3828	7.1	24.72	9.53	399	44	206	0.213592	658.53	0.605895	0.0668155	0.312818	0.009263	0.0037011	0.000337185	10.9765	0.013495	0.0143549	0.686402	0.274257	0.0249859
1	3.38	68	110	40	66	0	0	1	1	157.6	59	8.2	12.3	63.1	61	0.05	23.7542	2.2	15.2647	0.07	85.1	35.45	54.25	0.653456	174.87	0.486647	0.202722	0.31023	0.0008262	0.0255103	0.0016314	15.6371	0.0287042	0.0256513	0.0287832	0.888731	0.0568347
0	3.2	58	122	66	82	1	0	1	0	157	57	6.9	13.5	42.8	75	0.04	23.1247	1.9	27	0.83	233	156	145	1.07586	534.83	0.435652	0.291681	0.271114	0.01842	0.00846968	0.00158115	5.35668	0.0287482	0.00964929	0.640735	0.294616	0.0549997
1	4.53	59	150	62	59	0	0	0	1	169	69	5.2	13.7	74	78	0.03	24.1588	1.8	29.2881	0.14	602	104	82	1.26829	788.14	0.763824	0.131956	0.104042	0.014743	0.00152192	0.000780329	1.95036	0.01743	0.022074	0.845841	0.0873162	0.0447693
1	4.38	55	132	68	77	0	0	0	1	164.7	65.5	5	13.3	68.1	74	0.02	24.1465	5.3	28.9371	21	620	87	204	0.426471	932	0.665236	0.0933476	0.218884	0.009843	0.0083441	0.000895703	9.3157	0.019736	0.0330969	0.498733	0.422786	0.0453842
